# Supplementary material for: Switching N-Alkylation Regioselectivity of Trifluoromethylated Pyrazoles Guided by Functional Group Tuning
Source: Int J Mol Sci. 2025 Oct 23;26(21):10335. doi: 10.3390/ijms262110335 (PMC12607764; doi:10.3390/ijms262110335)
Supplement: Supplementary file 1 [file ijms-26-10335-s001.zip]

Archive with 1 entries (1 files):
- ijms-3911049-supplementary.pdf
